# Supplementary material for: Chromosome-scale genome of Indian rosewood (Dalbergia sissoo)
Source: Front Plant Sci. 2023 Aug 17;14:1218515. doi: 10.3389/fpls.2023.1218515 (PMC10470032; doi:10.3389/fpls.2023.1218515)
Supplement: Supplementary file 2 [file Table_1.xlsx]

## Sheet: Sheet1
TableS1-1. DNA Sequencing statistics of Dalbergia sissoo
Species	Library construction strategy	Raw reads pair number	Raw base pair number	Raw reads number	Raw base number (bp)	Raw Read length (bp)
Dalbergia sissoo	10X	714727359	107209103850	1429454718	214418207700	150
	Hi-C	699645067	69964506700	1399290134	139929013400	100
TableS1-2. RNA sequencing statistics of Dalbergia sissoo
Species	Tissue	Raw reads pair number	Raw base number	Clean reads pair number	Clean base number	Raw Read length (bp)
Dalbergia sissoo	leaf	227761211	45552242200	226899907	43077436214	100
	xylem	141573815	28314763000	141302666	26834149404	100
	phloem	129309142	25861828400	128881436	24473725949	100

## Sheet: Sheet2
Table S2 Use the WGS data for genome size estimation
			kmerfreq				GCE
Species	Accession NO.	data type	kmer	kmer_num	pkdepth	genome size	kmer	raw_peak	genome size	heterozygous ratio	repeat ratio
Dalbergia sissoo	PRJNA438407	WGS	17	45550618621	58	785355493	21	54	756564000	0.0068	0.4406

## Sheet: Sheet3
Table S3. The genome assemly results of Dalbergia sissoo.
		Dalbergia sissoo
		Contig	Scaffold	Hi-C contig	Hi-C scaffold
Length (bp)	N90	8042	9915	7981	9848
	N80	39860	1449786	37775	45485772
	N70	74167	3078525	72704	48038869
	N60	105658	5475964	103515	50437721
	N50	144256	7165921	141635	56151842
	N40	183826	10160014	180131	60173665
	N30	226935	13580983	222001	65745891
	N20	289512	17009762	283772	72967961
	N10	380473	21902037	377086	79665837
Number	N90	7228	1624	7400	1123
	N80	3619	81	3715	9
	N70	2485	49	2538	8
	N60	1772	33	1810	7
	N50	1263	23	1290	5
	N40	877	16	895	4
	N30	565	10	577	3
	N20	316	6	322	2
	N10	124	3	127	1
Maximum length		1631826	34125841	1631826	79665837
Total length		632324714	660996733	632324881	660374319
Total number>=100bp		106633	98484	106907	98042
Total number>=2000bp		14968	9604	15145	9107
Percentage of N content(%)			4.34		4.25

## Sheet: Sheet4
TableS4-1. Busco assessment of genome assembly of Hi-C.
BUSCOs	Dalbergia sissoo
	NO.	P,%
Complete BUSCOs	1323	96.2
Complete single copy	1279	93
Complete duplicated	44	3.2
Fragmented	15	1.1
Missing	37	2.7
Total	1375	100
Table S4-2. DNA reads mapped to the genome
Species	mapped reads rate	properly mapped paired reads
Dalbergia sissoo	0.9854	0.8763
Table S4-3. RNA reads mapped to the genome
Species	mapped reads rate	concordant pair alignment rate
Dalbergia sissoo	0.945	0.911

## Sheet: Sheet5
Table S5 repaeat annotation
Repeat Type	Dalbergia sissoo
	% in genome	Length(bp)
SINE	0.02	195101
LINE	1.29	8544069
LTR Copia	8.92	58964998
LTR Gypsy	27.63	182647664
LTR total	40.45	267388298
DNA	7.84	51829905
Satellite	0.02	167298
Simple repeat	0.18	1253399
Unknown	5.48	36226788
Total	52.08	344277372

## Sheet: Sheet6
Table S6-1. the result of gene annotation
	Dalbergia sissoo
Protein-coding gene number	29737
Mean gene length (bp)	4135.33
Mean cds length (bp)	1213.77
Mean exons per gene	5.46
Mean exon length (bp)	222.06
Mean intron length (bp)	654.2
Table S6-2 Busco assessment of gene annotation
BUSCOs	Dalbergia sissoo
	NO.	P,%
Complete BUSCOs	1312	95.4
Complete single copy	1268	92.2
Complete duplicated	44	3.2
Fragmented	32	2.3
Missing	31	2.3
Total	1375	100

## Sheet: Sheet7
Table S7. the functional annotation
	Dalbergia sissoo
	Number of genes	Percentage (%)
Nr-Annotated	28601	96.18
Swissprot-Annotated	22676	76.26
KEGG-Annotated	21439	72.1
COG-Annotated	10929	36.75
TrEMBL-Annotated	28208	94.86
Interpro-Annotated	22636	76.12
Overall	28689	96.48
Unannotated	1136	3.82

## Sheet: Sheet8
TableS8. The Annotation of non-coding RNA genes in the genomes of Dalbergia sissoo.
Species		miRNA	tRNA	rRNA					snRNA
				Total rRNA	18S	28S	5.8S	5S	Total snRNA	CD-box	HACA-box	splicing
Dalbergia sissoo	Copy (w)	123	1141	906	436	65	43	362	385	248	39	98
	Average length (bp)	131.919	75.1034	158.255	217.186	118.554	131.209	97.6188	114.675	101.065	133.487	141.633
	Total length (bp)	16226	85693	143379	94693	7706	5642	35338	44150	25064	5206	13880
	% of genome	0.002455	0.012964	0.021691	0.014326	0.001166	0.000854	0.005346	0.006679	0.003792	0.000788	0.0021

## Sheet: Sheet9
Table S9. gene family stat
Species	Genes number	Genes in families	Unclustered genes	Family number	Unique families	Average genes per family
D. sissoo	29737	28119	1618	15270	8900	1.84
D. odorifera	30097	27325	2772	15427	9117	1.77
M. domestica	45116	40298	4818	15763	9265	2.56
E. grandis	36349	31216	5133	14455	8904	2.16
V. vinifera	31315	27323	3992	15316	10216	1.78
M. ruthenica	49451	47579	1872	15085	8586	3.15
G. max	47649	45077	2572	15470	9239	2.91
L. angustifolius	33074	31000	2074	14066	8667	2.2
P. trichocarpa	42945	37526	5419	15667	9388	2.4
A. thaliana	27342	24980	2362	13569	8513	1.84
A. duranensis	36451	33374	3077	14567	8345	2.29

## Sheet: Sheet10
Table S10. KEGG enrichment of Expansion gene family of Dalbergia sissoo
MapID	MapTitle	Pvalue	AdjustedPv	Gene numbers
map00195	Photosynthesis	9.92533e-45	1.17119e-42	138
map00943	Isoflavonoid biosynthesis	2.49598e-31	1.47263e-29	50
map03020	RNA polymerase	2.08816e-27	8.21341e-26	87
map00942	Anthocyanin biosynthesis	9.08478e-14	2.68001e-12	23
map02010	ABC transporters	8.17527e-10	1.6078e-08	48
map00944	Flavone and flavonol biosynthesis	1.32662e-09	2.2363e-08	17
map00190	Oxidative phosphorylation	9.23531e-09	1.21085e-07	86
map03010	Ribosome	8.22851e-08	8.82695e-07	128
map04144	Endocytosis	0.000188782	0.00159117	76
map00902	Monoterpenoid biosynthesis	0.000309155	0.0021459	11
map00061	Fatty acid biosynthesis	0.000411144	0.00269527	25
map00460	Cyanoamino acid metabolism	0.000860127	0.00507475	37
map00945	Stilbenoid diarylheptanoid and gingerol biosynthesis	0.0027677	0.0116639	19
map03018	RNA degradation	0.00324447	0.0123555	69
map00592	alpha-Linolenic acid metabolism	0.00324593	0.0123555	25
map00260	Glycine serine and threonine metabolism	0.00382202	0.0140937	29
map00261	Monobactam biosynthesis	0.00562963	0.0195381	9
map00450	Selenocompound metabolism	0.0101129	0.0305979	16
map00630	Glyoxylate and dicarboxylate metabolism	0.0179193	0.0491738	25

[truncated: 3 more sheets: Sheet11, Sheet12, Sheet13]
